# Supplementary material for: Carbon-Core/Molecular-State-Regulated Red/Blue Dual-Emission Carbon Quantum Dots Covalently Anchored on Polyvinyl Alcohol for Multifunctional Agricultural Films in Greenhouse Potato Production
Source: Polymers (Basel). 2026 Jun 9;18(12):1442. doi: 10.3390/polym18121442 (PMC13307153; doi:10.3390/polym18121442)
Supplement: Supplementary file 1 [file polymers-18-01442-s001.zip]

Archive with 1 entries (1 files):
- polymers-4345461-supplementary.pdf
